# Supplementary material for: Chemical genetics and strigolactone perception
Source: F1000Res. 2017 Jun 22;6:975. [Version 1] doi: 10.12688/f1000research.11379.1 (PMC5482334; doi:10.12688/f1000research.11379.1)
Supplement: Supplementary file 1 [file f1000research-6-12284-s0000.tgz]

Archive with 1 entries (1 files):
- 9f956f4a-db81-4c4e-9237-4767589d20f0.mov
